# Supplementary material for: The Distribution of Phytoecdysteroids among Terrestrial Vascular Plants: A Comparison of Two Databases and Discussion of the Implications for Plant/Insect Interactions and Plant Protection
Source: Plants (Basel). 2023 Feb 9;12(4):776. doi: 10.3390/plants12040776 (PMC9967490; doi:10.3390/plants12040776)
Supplement: Supplementary file 1 [file plants-12-00776-s001.zip]

Archive with 1 entries (1 files):
- plants-2124931-supplementary.pdf
